# Supplementary material for: Effectiveness of Postoperative or Preoperative Radiotherapy on Prognosis in Patients with Stage II Resectable Non-Small Cell Lung Cancer: A Retrospective Study Based on the SEER Database
Source: Medicina (Kaunas). 2021 Nov 4;57(11):1202. doi: 10.3390/medicina57111202 (PMC8624228; doi:10.3390/medicina57111202)
Supplement: Supplementary file 1 [file medicina-57-01202-s001.zip]

Archive with 1 entries (1 files):
- medicina-1399525-supplementary.pdf
